# Supplementary material for: Effects of the Coculture Initiation Method on the Production of Secondary Metabolites in Bioreactor Cocultures of Penicillium rubens and Streptomyces rimosus
Source: Molecules. 2023 Aug 13;28(16):6044. doi: 10.3390/molecules28166044 (PMC10458595; doi:10.3390/molecules28166044)
Supplement: Supplementary file 1 [file molecules-28-06044-s001.zip]

Archive with 1 entries (1 files):
- molecules-2466083-supplementary.pdf
